# Supplementary material for: Molecular and cellular dynamics of early embryonic cell divisions in Volvox carteri
Source: Plant Cell. 2022 Jan 9;34(4):1326–53. doi: 10.1093/plcell/koac004 (PMC9026201; doi:10.1093/plcell/koac004)
Supplement: koac004_Supplementary_Data [file koac004_Supplementary_Data.zip]

Archive with 17 entries (17 files):
- Supplemental Data Set S1.xlsx
- Supplemental Data Set S2.xlsx
- Supplemental Data Set S3.xlsx
- Supplemental Data Set S4.xlsx
- Supplemental Data Set S5.txt
- Supplemental Figures and Tables.pdf
- Supplemental Movie S1.avi
- Supplemental Movie S10.avi
- Supplemental Movie S2.avi
- Supplemental Movie S3.avi
- Supplemental Movie S4.avi
- Supplemental Movie S5.avi
- Supplemental Movie S6.avi
- Supplemental Movie S7.avi
- Supplemental Movie S8.avi
- Supplemental Movie S9.avi
- tpc.21.00708_ArticleSupplemental Movie Legends.pdf
