# Supplementary material for: Molecular and cellular dynamics of early embryonic cell divisions in Volvox carteri
Source: Plant Cell. 2022 Jan 9;34(4):1326–53. doi: 10.1093/plcell/koac004 (PMC9026201; doi:10.1093/plcell/koac004)
Supplement: koac004_Supplementary_Data [file koac004_Supplementary_Data.zip › Supplemental Data Set S1.xlsx]

## Sheet: Supplemental Data Set 1
Supplemental Data. Von der Heyde and Hallmann (2022). Plant Cell.
Supplemental Data Set S1.
Overview of replications when observing a specific structure, process or topology using a specific fluorescent protein.
					Replications
				(CLSM images of independent gonidia/embryos)
Specification	Fluorescent	CLSM images		Images like	Images without the	Images like
	protein	shown in this article	Total	the one shown	structure/ different	the one shown
				(absolute)	from shown image	(percentage)
Structures
basal bodies	YFP:TubB2	Figure 6A	14	14	-	1
bilaterally symmetric microtubule array	YFP:TubB2	Figure 6C	19	19	-	1
centers of fluorescence	YFP:TubB2	Figure 6D,E	14	14	-	1
microtubules reaching to the nucleus	YFP:TubB2	Figure 6E	18	18	-	1
nucleolar cavities*	YFP:NLS	Figure 2B-D	46	43	3	0.93
	pts-free YFP	Figure 4A at 00:00	12	7	5	0.58
	H2B:YFP	Figure 5A at 00:00	9	8	1	0.89
	RanGAP1:YFP	Figure 10A at 00:45	13	12	1	0.92
microtubules connecting the asters during centrosome separation	YFP:TubB2	Figure 6G-J Figure S5A	13	13	-	1
impressions on the nuclear surface	RanGAP1:YFP	Figure S5B	9	9	-	1
	YFP:NLS	Figure S5C	12	12	-	1
	pts-free YFP	Figure S5D,E	6	6	-	1
two layers surrounding the nucleus	pts-free YFP	Figure 4A at 12:10 Figure 4B	5	5	-	1
	RanGAP1:YFP	Figure 10B at 03:30	13	13	-	1
area of intense fluorescence at the nuclear envelope*	YFP:TubB2	Figure 7B	20	9	11	0.45
spindle (top view)	YFP:TubB2	Figure 7C at 02:40 to 07:20	21	21	-	1
spindle (lateral view)	YFP:TubB2	Figure 8C	4	4	-	1
gaps between spindle poles and centrosomal asters	YFP:TubB2	Figure 7D-F	19	19	-	1
metaphase plate	pts-free YFP	Figure 4A at 08:30	3	3	-	1
	H2B:YFP	Figure 5A at 16:00	6	6	-	1
	RanGAP1:YFP	Figure 10B at 00:00	10	10	-	1
anaphase bridge*	H2B:YFP	Figure 5A at 24:30 Figure 5B	7	4	3	0.57
	RanGAP1:YFP	Figure 10B at 07:00	8	5	3	0.63
phycoplast (fine structure)	YFP:TubB2	Figure 9B	8	8	-	1
overlapping of microtubules near the cleavage forrow*	YFP:TubB2	Figure 9D	24	21	3	0.88
shape of nuclei in two-celled embryos (flattened with uneven surface)	YFP:NLS	Figure 2C,D	23	23	-	1
Processes
centrosome separation	YFP:TubB2	Figure 6F and Figure 6G-J	20	20	-	1
condensation of chromatin	H2B:YFP	Figure 5A at 00:00 to 06:00	4	4	-	1
protein relocations in prophase	YFP:NLS	Figure 3	14	14	-	1
	YFP:TubB2	Figure 7A,B	20	20	-	1
	RanGAP1	Figure 10A	12	12	-	1
	YFP:DRP1	Figure 11D at 17:00 to 22:30	5	5	-	1
spindle formation	YFP:TubB2	Figure 7B,C	19	19	-	1
approach of nucleolus to nuclear envelope	pts-free YFP	Figure 4A at 02:10	3	3	-	1
	RanGAP1:YFP	Figure 10A at 01:05	8	7	1	0.88
disintegration of nucleolus	pts-free YFP	Figure 4A at 02:50	3	3	-	1
	H2B:YFP	Figure 5A at 04:00 to 05:30	4	4	-	1
	RanGAP1:YFP	Figure 10A at 01:35	13	13	-	1
separation of sister chromatids (close-up)	H2B:YFP	Figure 5E	4	4	-	1
restructuring of nuclear envelope	pts-free YFP	Figure 4A at 12:50 to 20:10	3	3	-	1
	RanGAP1:YFP	Figure 10B at 06:30 to 16:00	8	8	-	1
protein relocations in telophase	YFP:NLS	Figure S6	10	10		1
	RanGAP1	Figure 10B at 06:00 to 12:00	8	8	-	1
formation of nucleoli	pts-free YFP	Figure 4A at 13:30 to 20:10	3	3	-	1
	H2B:YFP	Figure 5A at 22:30 to 36:00	3	3	-	1
formation of the phycoplast	YFP:TubB2	Figure 9A	14	14	-	1
disintegration of spindle during strengthening of phycoplast	YFP:TubB2	Figure 8E	15	15	-	1
sinking of cleavage furrow (top view)	YFP:TubB2	Figure 9A at 07:00 to 08:40 Figure 9C	20	20	-	1
sinking of cleavage furrow (lateral view)	YFP:TubB2	Figure 8E at 02:20 to 05:00	18	18	-	1
movements of YFP:DRP1 fluorescent dots near contractile vacuoles	YFP:DRP1	Figure 11B	11	11	-	1
Topology
positioning of interphase nucleus	YFP:NLS	Figure 2A	13	13	-	1
positioning of preprophase nucleus	YFP:NLS	Figure 2B	12	12	-	1
positioning of two nuclei	YFP:NLS	Figure 2C-E	19	19	-	1
positioning of four nuclei	YFP:NLS	Figure 2F	31	31	-	1
positioning of eight nuclei	YFP:NLS	Figure 2G-I	22	22	-	1
positioning of sixteen nuclei	YFP:NLS	Figure 2J	3	3	-	1
positioning of centrosomal asters during centrosome separation in two-celled embryos	YFP:TubB2	Figure 8A	6	6	-	1
positioning of spindles in two-celled embryos	YFP:TubB2	Figure 8B	10	10	-	1
positioning of spindles in four-celled embryos	YFP:TubB2	Figure 8D	4	4	-	1
* Please note that the statement about the absence of a structure refers to the observed focal planes. The structure can nevertheless be present outside the observed focal plane.
