# Supplementary material for: Molecular and cellular dynamics of early embryonic cell divisions in Volvox carteri
Source: Plant Cell. 2022 Jan 9;34(4):1326–53. doi: 10.1093/plcell/koac004 (PMC9026201; doi:10.1093/plcell/koac004)
Supplement: koac004_Supplementary_Data [file koac004_Supplementary_Data.zip › Supplemental Data Set S2.xlsx]

## Sheet: Supplemental Data Set 2
Supplemental Data. Von der Heyde and Hallmann (2022). Plant Cell.
Supplemental Data Set S2.
Measurements of length, distance, diameter, speed and angle.
	Individual	Sample		Standard
Aspect	values	size	Mean	deviation	Percentage	Mean	SD	Protein
spindle length in metaphase [µm]	15.916	8	14.8255	0.742174				YFP:TubB2
	14.199
	14.593
	14.2916
	15.676
	13.834
	14.792
	15.3024
maximum spindle length (late anaphase) [µm]	24.081	8	21.3105	1.50647				YFP:TubB2
	19.203
	20.683
	21.714
	22.715
	20.498
	20.95
	20.64
Absolute [µm] and percentage [%] increase	8.165	8	6.485	1.05647	0.513006	0.437245	0.0659537	YFP:TubB2
in spindle length relative to the spindle	5.004				0.352419
length in metaphase	6.09				0.417323
	7.4224				0.519354
	7.039				0.44903
	6.664				0.481712
	6.158				0.416306
	5.33763				0.34881
speed of spindle elongation [µm/min]	3.36	8	3.34425	0.350752				YFP:TubB2
	3.408
	3.018
	4.026
	2.994
	3.018
	3.348
	3.582
duration from first sign of spindle elongation	133.67	7	130.524	10.0957				YFP:TubB2
to complete spindle disintegration [s]	140
	120
	140
	120
	140
	120
distance between centrosomes in	17.05	7	17.469	0.55799				YFP:TubB2
metaphase [µm]	17.205
	17.166
	17.513
	18.536
	16.969
	17.844
speed of centrosome separation [µm/min]	1.17	5	0.8928	0.176282				YFP:TubB2
	0.966
	0.78
	0.798
	0.75
distance between basal bodies/centrioles	0.895	10	0.8447	0.0856337				YFP:TubB2
in interphase [µm]	0.832
	0.625
	0.872
	0.927
	0.866
	0.903
	0.811
	0.825
	0.891
diameter of gonidial nucleus	14.6985	9	15.3872	0.811356				pts-free YFP
	14.0355							pts-free YFP
	15.2515							pts-free YFP
	15.082							YFP:NLS
	16.1155							YFP:NLS
	16.431							YFP:NLS
	15.6565							YFP:NLS
	14.8775							YFP:NLS
	16.3365							YFP:NLS
diameter of nucleolus	7.6265	9	7.74061	0.465477				pts-free YFP
	7.1905							pts-free YFP
	7.138							pts-free YFP
	8.1135							YFP:NLS
	7.669							YFP:NLS
	8.0095							YFP:NLS
	7.335							YFP:NLS
	8.4735							YFP:NLS
	8.11							YFP:NLS
volume ratio of nucleolus vs. nuclear volume	0.139687	9	0.129542	0.0274252				pts-free YFP
in prophase of the first embryonic division	0.13446							pts-free YFP
(assumption: both structures are	0.102516							pts-free YFP
approximately round)	0.155685							YFP:NLS
	0.107767							YFP:NLS
	0.115831							YFP:NLS
	0.102829							YFP:NLS
	0.184756							YFP:NLS
	0.122345							YFP:NLS
angle between line of centrosome	68.372	5	68.5534	3.55417				YFP:TubB2
separation and line between centers	67.159
of fluorescence [°]	65.703
	66.853
	74.68
vertical distance between centrosomes and	5.2	6	5.01667	0.386868				YFP:TubB2
the corresponding spindle poles in metaphase	5.2
	4.6
	4.5
	5.1
	5.5
