# Supplementary material for: Molecular and cellular dynamics of early embryonic cell divisions in Volvox carteri
Source: Plant Cell. 2022 Jan 9;34(4):1326–53. doi: 10.1093/plcell/koac004 (PMC9026201; doi:10.1093/plcell/koac004)
Supplement: koac004_Supplementary_Data [file koac004_Supplementary_Data.zip › Supplemental Data Set S3.xlsx]

## Sheet: Supplemental Data Set 3
Supplemental Data. Von der Heyde and Hallmann (2022). Plant Cell.
Supplemental Data Set S3.
Details of constructed expression vectors used for in-vivo fluorescence tagging in V. carteri.
yfp fused to NLS (vector pBlueTP-YFP-NLS)
DNA element	Length	Restriction sites for cloning	Source organism	Database entry number (or sequence)	Modifications	References
lhcbm1 promoter region and 5’UTR	904 bp	XhoI, XhoI	V. carteri	Phytozome Vocar.0001s0479	no	Prochnik et al., 2010, Tian et al. 2018
yfp	714 bp	ClaI, XbaI (cloned together with NLS)	Aequorea victoria GFP to YFP, codon-adapted for C. reinhardtii but also working in V. carteri	GenBank AAZ65844	GFP to YFP modification, codon-adapted	Kremers et al., 2006, Lauersen et al., 2015, von der Heyde and Hallmann, 2020
NLS	21 bp	ClaI, XbaI (cloned together with yfp)	simian virus 40 codon-adapted for C. reinhardtii but also working in V. carteri	--- (CCCAAGAAGAA GCGCAAGGTG)	codon-adapted	Kalderon et al., 1984, Tian et al., 2018, von der Heyde and Hallmann, 2020
lhcbm1 3’UTR including terminator region	173 bp	XbaI, NotI (cloned together with downstream sequence)	V. carteri	Phytozome Vocar.0001s0479	no	Prochnik et al. 2010, Tian et al. 2018
lhcbm1 downstream sequence	116 bp	XbaI, NotI (cloned together with 3’UTR)	V. carteri	Phytozome Vocar.0001s0479	no	Prochnik et al. 2010, Tian et al. 2018
pBluescript II SK (-) vector backbone	2898 bp	XhoI, ClaI, XbaI, NotI	---	GenBank X52329.1	no	Agilent Technologies, Santa Clara, CA, USA
yfp without protein targeting signal (vector pBlueTP-YFP)
DNA element	Length	Restriction sites for cloning	Source organism	Database entry number (or sequence)	Modifications	References
lhcbm1 promoter region and 5’UTR	904 bp	XhoI, XhoI	V. carteri	Phytozome Vocar.0001s0479	no	Prochnik et al., 2010, Tian et al. 2018
yfp	714 bp	ClaI, XbaI	Aequorea victoria GFP to YFP, codon-adapted for C. reinhardtii but also working in V. carteri	GenBank AAZ65844	GFP to YFP modification, codon-adapted	Kremers et al., 2006, Lauersen et al., 2015, von der Heyde and Hallmann, 2020
lhcbm1 3’UTR including terminator region	173 bp	XbaI, NotI (cloned together with downstream sequence)	V. carteri	Phytozome Vocar.0001s0479	no	Prochnik et al. 2010, Tian et al. 2018
lhcbm1 downstream sequence	116 bp	XbaI, NotI (cloned together with 3’UTR)	V. carteri	Phytozome Vocar.0001s0479	no	Prochnik et al. 2010, Tian et al. 2018
pBluescript II SK (-) vector backbone	2898 bp	XhoI, ClaI, XbaI, NotI	---	GenBank X52329.1	no	Agilent Technologies, Santa Clara, CA, USA
h2b fused to yfp (vector pBlueTP-H2B-YFP)
DNA element	Length	Restriction sites for cloning	Source organism	Database entry number (or sequence)	Modifications	References
lhcbm1 promoter region and 5’UTR	904 bp	XhoI, XhoI	V. carteri	Phytozome Vocar.0001s0479	no	Prochnik et al., 2010, Tian et al. 2018
h2b	471 bp	ClaI, SpeI	V. carteri	Phytozome Vocar.0027s0143 GenBank M31922.1	no	Müller et al., 1990, Prochnik et al., 2010
Gly5	15 bp	XbaI, XbaI (cloned together with yfp)	pentaglycine interpeptide bridge codon-adapted for V. carteri	--- (GGCGGAGG CGGTGGC)	synthetic, codon-adapted	Chen et al., 2013
yfp	714 bp	XbaI, XbaI (cloned together with Gly5 and Strep-tag)	Aequorea victoria GFP to YFP, codon-adapted for C. reinhardtii but also working in V. carteri	GenBank AAZ65844	GFP to YFP modification, codon-adapted	Kremers et al., 2006, Lauersen et al., 2015, von der Heyde and Hallmann, 2020
Strep-tag	24 bp	XbaI, XbaI (cloned together with yfp)	Strep-tag peptide codon-adapted for C. reinhardtii but also working in V. carteri	--- (TGGAGCCACCCG CAGTTCGAGAAG)	synthetic, codon-adapted	IBA Lifesciences GmbH, Göttingen, Germany
lhcbm1 3’UTR including terminator region	173 bp	XbaI, NotI (cloned together with downstream sequence)	V. carteri	Phytozome Vocar.0001s0479	no	Prochnik et al. 2010, Tian et al. 2018
lhcbm1 downstream sequence	116 bp	XbaI, NotI (cloned together with 3’UTR)	V. carteri	Phytozome Vocar.0001s0479	no	Prochnik et al. 2010, Tian et al. 2018
pBluescript II SK (-) vector backbone	2898 bp	XhoI, ClaI, XbaI, NotI	---	GenBank X52329.1	no	Agilent Technologies, Santa Clara, CA, USA
yfp fused to tubB2 (vector pBlueT-TubP-YFP-Tub)
DNA element	Length	Restriction sites for cloning	Source organism	Database entry number (or sequence)	Modifications	References
tubB2 promoter region	462 bp	XhoI, XhoI	V. carteri	Phytozome Vocar.0007s0229	no	Harper and Mages 1988, Prochnik et al., 2010
yfp	714 bp	ClaI, ClaI (cloned together with Gly5)	Aequorea victoria GFP to YFP, codon-adapted for C. reinhardtii but also working in V. carteri	GenBank AAZ65844	GFP to YFP modification, codon-adapted	Kremers et al., 2006, Lauersen et al., 2015, von der Heyde and Hallmann, 2020
Gly5	15 bp	ClaI, ClaI (cloned together with yfp)	pentaglycine interpeptide bridge codon-adapted for V. carteri	--- (GGCGGAGG CGGTGGC)	synthetic, codon-adapted	Chen et al., 2013
tubB2	1879 bp	ClaI, BamHI	V. carteri	Phytozome Vocar.0007s0229	no	Harper and Mages 1988, Prochnik et al., 2010
lhcbm1 3’UTR including terminator region	173 bp	XbaI, NotI (cloned together with downstream sequence)	V. carteri	Phytozome Vocar.0001s0479	no	Prochnik et al. 2010, Tian et al. 2018
lhcbm1 downstream sequence	116 bp	XbaI, NotI (cloned together with 3’UTR)	V. carteri	Phytozome Vocar.0001s0479	no	Prochnik et al. 2010, Tian et al. 2018
pBluescript II SK (-) vector backbone	2898 bp	XhoI, ClaI, XbaI, NotI	---	GenBank X52329.1	no	Agilent Technologies, Santa Clara, CA, USA
rangap1 fused to yfp (vector pBlueTP-RanGAP1-YFP)
DNA element	Length	Restriction sites for cloning	Source organism	Database entry number (or sequence)	Modifications	References
lhcbm1 promoter region and 5’UTR	904 bp	XhoI, XhoI	V. carteri	Phytozome Vocar.0001s0479	no	Prochnik et al., 2010, Tian et al. 2018
rangap1	2276 bp	ClaI, AccI, SpeI	V. carteri	Phytozome Vocar.0048s0050	unnecessary introns omitted	Prochnik et al., 2010
Gly5	15 bp	XbaI, XbaI (cloned together with yfp)	pentaglycine interpeptide bridge codon-adapted for V. carteri	--- (GGCGGAGG CGGTGGC)	synthetic, codon-adapted	Chen et al., 2013
yfp	714 bp	XbaI, XbaI (cloned together with Gly5 and Strep-tag)	Aequorea victoria GFP to YFP, codon-adapted for C. reinhardtii but also working in V. carteri	GenBank AAZ65844	GFP to YFP modification, codon-adapted	Kremers et al., 2006, Lauersen et al., 2015, von der Heyde and Hallmann, 2020
Strep-tag	24 bp	XbaI, XbaI (cloned together with yfp)	Strep-tag peptide codon-adapted for C. reinhardtii but also working in V. carteri	--- (TGGAGCCACCCG CAGTTCGAGAAG)	synthetic, codon-adapted	IBA Lifesciences GmbH, Göttingen, Germany
lhcbm1 3’UTR including terminator region	173 bp	XbaI, NotI (cloned together with downstream sequence)	V. carteri	Phytozome Vocar.0001s0479	no	Prochnik et al. 2010, Tian et al. 2018
lhcbm1 downstream sequence	116 bp	XbaI, NotI (cloned together with 3’UTR)	V. carteri	Phytozome Vocar.0001s0479	no	Prochnik et al. 2010, Tian et al. 2018
pBluescript II SK (-) vector backbone	2898 bp	XhoI, ClaI, XbaI, NotI	---	GenBank X52329.1	no	Agilent Technologies, Santa Clara, CA, USA
yfp fused to drp1 (vector pBlueTP-YFP-DRP1)
DNA element	Length	Restriction sites for cloning	Source organism	Database entry number (or sequence)	Modifications	References
lhcbm1 promoter region and 5’UTR	904 bp	XhoI, XhoI	V. carteri	Phytozome Vocar.0001s0479	no	Prochnik et al., 2010, Tian et al. 2018
yfp	714 bp	ClaI, ClaI (cloned together with Gly5)	Aequorea victoria GFP to YFP, codon-adapted for C. reinhardtii but also working in V. carteri	GenBank AAZ65844	GFP to YFP modification, codon-adapted	Kremers et al., 2006, Lauersen et al., 2015, von der Heyde and Hallmann, 2020
Gly5	15 bp	ClaI, ClaI (cloned together with yfp)	pentaglycine interpeptide bridge codon-adapted for V. carteri	--- (GGCGGAGG CGGTGGC)	synthetic, codon-adapted	Chen et al., 2013
drp1	3221 bp	ClaI, EcoRV, SpeI	V. carteri	Phytozome Vocar.0026s0065	unnecessary introns omitted	Prochnik et al., 2010
lhcbm1 3’UTR including terminator region	173 bp	XbaI, NotI (cloned together with downstream sequence)	V. carteri	Phytozome Vocar.0001s0479	no	Prochnik et al. 2010, Tian et al. 2018
lhcbm1 downstream sequence	116 bp	XbaI, NotI (cloned together with 3’UTR)	V. carteri	Phytozome Vocar.0001s0479	no	Prochnik et al. 2010, Tian et al. 2018
pBluescript II SK (-) vector backbone	2898 bp	XhoI, ClaI, XbaI, NotI	---	GenBank X52329.1	no	Agilent Technologies, Santa Clara, CA, USA
