# Supplementary material for: Molecular and cellular dynamics of early embryonic cell divisions in Volvox carteri
Source: Plant Cell. 2022 Jan 9;34(4):1326–53. doi: 10.1093/plcell/koac004 (PMC9026201; doi:10.1093/plcell/koac004)
Supplement: koac004_Supplementary_Data [file koac004_Supplementary_Data.zip › Supplemental Data Set S4.xlsx]

## Sheet: Supplemental Data Set 4
Supplemental Data. Von der Heyde and Hallmann (2022). Plant Cell.
Supplemental Data Set S4.
Raw data and calculations for bar or line charts with number of data points <6 for at least one sample or calculation.
Raw data and calculations for Figure 3C
raw data
		gonidium 1			gonidium 2			gonidium 3			gonidium 4
time [s]	nucleolus	nucleoplasm	cytosol	nucleolus	nucleoplasm	cytosol	nucleolus	nucleoplasm	cytosol	nucleolus	nucleoplasm	cytosol
0	2461.59	1684.72	183.326	3648.6	2510.55	144.846	3612.89	2638.95	193.713	2939.49	1868.48	132.222
30	2356.36	1656.74	183.679	3505.53	2428.48	149.385	3491.92	2535.32	176.542	2774.03	1807.2	136.578
60	2297.99	1616.92	180.95	3355.42	2305.22	145.987	3345.88	2417.94	176.217	2659.62	1740.58	128.133
90	2222.45	1565.78	180.538	3173.17	2223.61	148.878	3234.09	2310.35	163.204	2514.89	1664.79	127.533
120	2123.56	1503.41	177.369	3046.22	2112.81	152.5	3068.76	2225.2	160.938	2441.15	1592.71	129.522
150	2001.15	1407.95	177.898	2851.93	2005.65	153.878	2945.82	2155.25	152.113	2297.45	1482.92	121.333
180	1874.6	1360.71	180.205	2629.49	1860.56	160.929	2831.32	2033.65	150.483	2123.76	1380.18	120.189
210	1747.45	1285.39	187.288	2306.11	1673.69	175.923	2691.45	1962.31	203.775	1972.79	1275.54	118.833
240	1591	1178.09	192.39	1878.45	1404.17	192.532	2561.61	1881.73	196.6	1782.89	1157.92	115.133
270	1381.38	1050.13	203.243	1241.96	963.263	216.538	2419.8	1804.11	189.392	1595.14	1038.19	129.078
300	1051.56	802.201	203.833	839.417	711.82	218.801	2288.23	1704.58	199.621	1335.38	870.04	136.633
330	810.576	638.035	212.607	722.712	615.814	217.006	2149.79	1620.67	184.833	955.591	637.769	153.989
360	721.955	566.251	215.981	636.942	597.455	217.269	2015.2	1511.75	178.217	614.844	433.849	155.444
390	656.556	542.283	222.257	611.045	604.532	219.205	1852.38	1399.91	164.212	486.716	358.858	152.878
420	629.862	534.406	213.033	599.397	606.43	214.442	1611.97	1269.66	161.608	441.764	332.089	153.589
450	640.053	534.053	206.569	590.474	593.077	204.673	1349.28	1102.6	156.608	404.271	324.489	144.933
480	634.684	539.664	207.119				980.633	831.658	164.85	406.027	333.151	141.111
510	623.221	538.561	201.883				574.7	532.171	173.904	397.338	327.293	146.756
540	613.19	530.16	191.307				425.629	407.996	158.033
570	630.95	548.897	196.067				377.096	366.312	160.392
600							367.067	365.996	154.608
630							368.279	366.558	158.971
660							368.379	365.513	152.6
normalized data
		gonidium 1			gonidium 2			gonidium 3			gonidium 4
time [s]	nucleolus	nucleoplasm	cytosol	nucleolus	nucleoplasm	cytosol	nucleolus	nucleoplasm	cytosol	nucleolus	nucleoplasm	cytosol
0	1.57815	1.10959	0.123018	1.7178	1.18199	0.0681951	1.74933	1.28504	0.134258	1.73611	1.13619	0.083641
30	1.53906	1.08292	0.12119	1.65044	1.14335	0.0703318	1.65249	1.23203	0.129336	1.64163	1.08672	0.0832493
60	1.48847	1.04867	0.120914	1.57977	1.08532	0.0687323	1.56264	1.16406	0.136321	1.5935	1.03966	0.0845476
90	1.42224	1.0069	0.118792	1.49396	1.0469	0.0700934	1.46809	1.10676	0.126223	1.49969	0.967996	0.0792022
120	1.34026	0.942966	0.119146	1.43419	0.994732	0.0717986	1.37619	1.03237	0.121705	1.38632	0.900935	0.0784551
150	1.2555	0.911329	0.120691	1.34272	0.944283	0.0724475	1.265	0.956002	0.112141	1.28777	0.832629	0.0775702
180	1.17035	0.860882	0.125435	1.23799	0.87597	0.0757673	1.10081	0.867054	0.110362	1.16381	0.755852	0.075155
210	1.06556	0.789018	0.128852	1.08574	0.787992	0.0828265	0.921422	0.752964	0.106948	1.04125	0.677695	0.0842575
240	0.92517	0.703317	0.136121	0.884396	0.661097	0.0906461	0.669676	0.567941	0.112576	0.871688	0.567932	0.0891895
270	0.704272	0.537269	0.136516	0.584729	0.453514	0.101949	0.392463	0.36342	0.118759	0.623777	0.416313	0.100519
300	0.542878	0.427319	0.142392	0.395206	0.335132	0.103014	0.290663	0.278621	0.107921	0.401349	0.283202	0.101469
330	0.483524	0.379243	0.144652	0.34026	0.289932	0.102169	0.257519	0.250155	0.109532	0.317711	0.23425	0.0997933
360	0.439724	0.36319	0.148855	0.299879	0.281288	0.102293	0.250671	0.249939	0.105582	0.288368	0.216776	0.100257
390	0.421846	0.357915	0.142677	0.287686	0.28462	0.103204	0.251498	0.250323	0.108562	0.263894	0.211815	0.0946074
420	0.428671	0.357678	0.138348	0.282202	0.285514	0.100962	0.251567	0.249609	0.104211	0.26504	0.217469	0.0921124
mean and SD
		mean			SD
time [s]	nucleolus	nucleoplasm	cytosol	nucleolus	nucleoplasm	cytosol
0	1.69535	1.1782	0.102278	0.0791908	0.077244	0.0314212
30	1.62091	1.13626	0.101027	0.0547635	0.0695734	0.0286716
60	1.55609	1.08443	0.102629	0.0468162	0.056639	0.031334
90	1.471	1.03214	0.0985775	0.0352931	0.0592654	0.0280453
120	1.38424	0.967752	0.0977761	0.038724	0.0576853	0.0263146
150	1.28775	0.911061	0.0957123	0.039069	0.0556027	0.0242502
180	1.16824	0.83994	0.0966799	0.0560813	0.0563993	0.0252634
210	1.02849	0.751917	0.100721	0.0736619	0.0522426	0.0217668
240	0.837733	0.625072	0.107133	0.114337	0.0681887	0.0220884
270	0.57631	0.442629	0.114436	0.132285	0.0731247	0.0168902
300	0.407524	0.331069	0.113699	0.103549	0.0690959	0.0193255
330	0.349754	0.288395	0.114036	0.095775	0.0649349	0.020827
360	0.31966	0.277798	0.114247	0.0827553	0.0627264	0.0231762
390	0.306231	0.276168	0.112263	0.0785255	0.0620839	0.0210754
420	0.30687	0.277568	0.108908	0.0821628	0.0602061	0.0202815
Raw data and calculations for Figure 10J
raw data
		gonidium 1			gonidium 2			gonidium 3			gonidium 4			gonidium 5
time [s]	nucleolus	nucleoplasm	cytosol	nucleolus	nucleoplasm	cytosol	nucleolus	nucleoplasm	cytosol	nucleolus	nucleoplasm	cytosol	nucleolus	nucleoplasm	cytosol
0	113.3	113.69	1655.33	171.95	101	1214.46	71.39	108.79	1337.53	104.81	153.56	1199.71	113.07	128.81	1769.6
30	115.93	104.41	1653.69	154.92	103.98	1165.77	61.78	112.17	1316.61	102.52	147.38	1159.51	110.39	133.49	1810.81
60	112.11	98.76	1589.03	161.63	114.75	1104.09	64.51	118.19	1252.32	100.58	155.68	1094.85	107.98	132.77	1796.67
90	107.57	104.22	1578.09	218.08	323.05	1041.96	60.54	119.78	1218.01	101.99	145.08	1092.96	103.12	122.04	1752.91
120	101.3	105.99	1612.58	541.32	1274.75	875.82	148.32	366.53	1211.39	102.39	137.89	1090.58	101.44	120.89	1729.52
150	101.02	112.98	1310.61	825.95	1960.7	824.12	533.45	1189.13	1105.48	95.32	137.47	957.41	97.44	119.5	1689.49
180	122.45	163.52	1306.05	1044.17	2221.55	841.97	747.58	1689.2	1087.25	89.87	123.76	928.53	98.08	107.31	1575.06
210	366.83	638.74	1075.34	1304.89	2328.97	831.19	772.9	1872.14	1097.45	92.12	125.79	909.07	101.3	117.38	1534.14
240	621.42	1306.96	1044.12	1375.28	2320.48	817.87	921.13	1960.63	1089.53	92.51	128.56	924.46	137.86	251.94	1501.08
270	772.05	1626.31	956.953	1576.54	2261.56	815.71	1243.28	1979.57	980.83	133.73	244.62	892.59	510.22	1481.38	1331.5
300	837.5	1741.15	982.719	1953.06	2176.51	802.99	1337.06	1859.91	890.79	563.57	1130.92	824.7	938.44	2499.99	1211.93
330	905.9	1787.82	936.359	1963.01	2146.18	808.44	1514.05	1775.17	864.37	749.89	1703.44	814.72	1461.78	2940.06	1225.64
360	1113.9	1756.42	876.547	2021.22	2027	775.38	1649.14	1732.8	807.74	1238.08	1958.36	782.82	1976.89	3077.84	1215.3
390	1433.36	1687.55	821.938	1974.03	1986.75	761.96	1624.29	1671.23	829.3	1256.58	2007.58	725.89	2394.15	3074.28	1139.49
420	1513.91	1618.86	782.484				1575.79	1619.78	799.42	1299.1	1963.44	713.78	2633.75	3014.32	1033.27
450	1543.81	1555.02	752.172				1595.36	1567.61	778.41	1699.41	1915.87	668.42	2734.22	2902.7	1017.14
480	1527.69	1534.46	739.469				1519.87	1550.12	738.05	1746.25	1856.7	650.76	2762.61	2783.78	998.81
510	1524.01	1536.98	736.094							1735.62	1784.94	619.57	2699.93	2716.87	943.6
540										1723.55	1723.7	591.71	2646.66	2638.68	921.1
570										1723.34	1705.01	586.76	2657.33	2558.81	878.72
600										1705.73	1657.56	598.49
normalized data
		gonidium 1			gonidium 2			gonidium 3			gonidium 4			gonidium 5
time [s]	nucleolus	nucleoplasm	cytosol	nucleolus	nucleoplasm	cytosol	nucleolus	nucleoplasm	cytosol	nucleolus	nucleoplasm	cytosol	nucleolus	nucleoplasm	cytosol
0	0.114037	0.110486	1.67297	0.141524	0.0831286	0.999568	0.059166	0.107424	1.2609	0.0843319	0.116134	0.871311	0.0611839	0.0750357	1.06085
30	0.10739	0.112362	1.70953	0.127508	0.0855813	0.959493	0.0617805	0.113189	1.19933	0.0864433	0.118038	0.85305	0.0615858	0.0673814	0.989002
60	0.107093	0.119772	1.3894	0.13303	0.0944456	0.908727	0.0579785	0.114712	1.16648	0.0868092	0.120638	0.867492	0.0636077	0.0737045	0.963308
90	0.129812	0.173351	1.38457	0.179492	0.265888	0.857591	0.142044	0.351022	1.16014	0.125489	0.229546	0.837586	0.0865642	0.158197	0.942549
120	0.388884	0.677141	1.13999	0.445536	1.04919	0.720848	0.510879	1.13882	1.05871	0.528841	1.06123	0.773879	0.320374	0.930179	0.836067
150	0.658779	1.38553	1.1069	0.679803	1.61376	0.678296	0.715949	1.61773	1.04125	0.703679	1.59847	0.764514	0.58926	1.56978	0.760988
180	0.818465	1.72408	1.01448	0.85941	1.82846	0.692988	0.740198	1.79293	1.05102	1.16179	1.83768	0.73458	0.917872	1.8461	0.769596
210	0.88785	1.84583	1.0418	1.074	1.91687	0.684115	0.882156	1.87767	1.04343	1.17915	1.88387	0.681158	1.24132	1.93262	0.763104
240	0.960362	1.8953	0.992652	1.13193	1.90988	0.673152	1.19068	1.89581	0.93933	1.21905	1.84245	0.669795	1.50332	1.93038	0.715502
270	1.18087	1.86201	0.929244	1.29758	1.86139	0.671375	1.28049	1.78122	0.8531	1.59469	1.79781	0.62723	1.65377	1.89273	0.648805
300	1.51953	1.789	0.871352	1.60748	1.79139	0.660905	1.44999	1.70006	0.827798	1.63864	1.74228	0.610658	1.71685	1.82265	0.638676
330	1.60493	1.71618	0.829526	1.61567	1.76643	0.665391	1.57936	1.65948	0.773564	1.62867	1.67495	0.58139	1.73468	1.74797	0.627167
360	1.63662	1.64851	0.797392	1.66358	1.66833	0.638181	1.55557	1.60052	0.794212	1.61734	1.61748	0.555247	1.69532	1.70596	0.5925
390	1.61953	1.62671	0.783925	1.62474	1.63521	0.627135	1.50912	1.55125	0.765596	1.61714	1.59994	0.550602	1.66187	1.65686	0.578372
mean and SD
		mean			SD
time [s]	nucleolus	nucleoplasm	cytosol	nucleolus	nucleoplasm	cytosol
0	0.0920487	0.0984415	1.17312	0.0354428	0.0181733	0.312796
30	0.0889415	0.0993105	1.14208	0.0288097	0.0219183	0.341167
60	0.0897038	0.104654	1.05908	0.0311266	0.0202934	0.217446
90	0.13268	0.235601	1.03649	0.0334128	0.0776893	0.232829
120	0.438903	0.971311	0.905899	0.0864067	0.18058	0.183507
150	0.669494	1.55705	0.870389	0.0499634	0.0977162	0.19053
180	0.899546	1.80585	0.852533	0.16022	0.0499939	0.167235
210	1.05289	1.89137	0.842722	0.164529	0.034168	0.185414
240	1.20107	1.89477	0.798086	0.196537	0.0325417	0.155478
270	1.40148	1.83903	0.745951	0.209214	0.0473129	0.136172
300	1.5865	1.76908	0.721878	0.104008	0.0480768	0.118924
330	1.63266	1.713	0.695408	0.0598389	0.0458247	0.103264
360	1.63369	1.64816	0.675506	0.0526102	0.04171	0.11368
390	1.60648	1.61399	0.661126	0.0573704	0.0405717	0.107486
Raw data and calculations for Figure S4
biological replicate 1	H2B	TubB2	RanGAP1	DRP1
Eve10	0.0494762	0.636459	0.040606	0.2566
transformants	0.0681291	0.654892	0.0954508	0.285061
biological replicate 2	H2B	TubB2	RanGAP1	DRP1
Eve10	0.0768423	0.52193	0.0317381	0.210085
transformants	0.0631576	0.912071	0.0974922	0.309927
biological replicate 3	H2B	TubB2	RanGAP1	DRP1
Eve10	0.0579141	0.685223	0.0361128	0.200747
transformants	0.0771081	0.776424	0.0705924	0.226698
mean	H2B	TubB2	RanGAP	DRP1
Eve10	0.0614109	0.614537	0.0361523	0.222477
transformants	0.069465	0.781129	0.0878452	0.273895
SD	H2B	TubB2	RanGAP	DRP1
Eve10	0.0140142	0.0838247	0.00443411	0.0299176
transformants	0.00707055	0.128654	0.0149761	0.0427229
Raw data and calculations for Figure S5G
YFP:DRP1, prophase
		raw data			normalized data
	nucleoplasm	nucleolus	cytosol	nucleoplasm	nucleolus	cytosol
	195.1	158.22	603.1	0.375433	0.304464	1.16055
gonidium 1	168.06	151.85	549.43	0.3234	0.292207	1.05727
	193.11	143.05	406.47	0.371604	0.275273	0.782174
	269.47	193.2	1031.75	0.316892	0.2272	1.21332
gonidium 2	294.09	210.47	640.76	0.345844	0.247509	0.753522
	313.66	211.59	878.55	0.368858	0.248826	1.03316
	281.45	216.89	1175.39	0.220469	0.169897	0.920722
gonidium 3	218.5	198.81	1351.73	0.171158	0.155734	1.05885
	243.22	198.74	1302.67	0.190522	0.15568	1.02042
	228.32	159.67	948.8	0.283965	0.198584	1.18004
gonidium 4	244.22	137.01	796.98	0.30374	0.170401	0.991215
	212.36	134.26	666.35	0.264115	0.166981	0.828749
	48.09	33.56	230.99	0.244075	0.170329	1.17236
gonidium 5	51.34	33.16	180.7	0.260569	0.168299	0.917119
	51.23	37.99	179.4	0.260011	0.192813	0.910521
	17.1	14.63	63.16	0.272134	0.232826	1.00515
gonidium 6	16.54	15.98	69.37	0.263222	0.25431	1.10397
	16.12	14.48	55.98	0.256538	0.230439	0.890881
			mean	0.282919	0.214543	1
			SD	0.0594143	0.048715	0.137877
RanGAP1:YFP, prophase
		raw data			normalized data
	nucleoplasm	nucleolus	cytosol	nucleoplasm	nucleolus	cytosol
	130.35	90.87	824.62	0.113289	0.0789766	0.716691
gonidium 1	133.48	79.35	1100.05	0.11601	0.0689644	0.956072
	131.48	83.26	1527.11	0.114271	0.0723627	1.32724
	216.3	116.69	1475.11	0.183099	0.0987785	1.24869
gonidium 2	162.02	106.67	866.89	0.13715	0.0902965	0.733825
	137.82	116.79	1201.99	0.116665	0.0988631	1.01749
	106.91	100.13	1040.11	0.116308	0.108932	1.13154
gonidium 3	117.96	83.09	1013.05	0.128329	0.0903938	1.1021
	178.42	93.6	704.44	0.194104	0.101828	0.766362
	215.66	146.51	1426.52	0.16961	0.115226	1.12192
gonidium 4	166.29	157.94	1192.31	0.130782	0.124215	0.937717
	267.29	135.02	1195.68	0.210216	0.106189	0.940367
	213.23	161.56	2118.99	0.126806	0.0960786	1.26015
gonidium 5	236.08	170.21	1536.08	0.140395	0.101223	0.913496
	219.65	159.48	1389.55	0.130624	0.0948416	0.826356
			mean	0.141844	0.0964779	1
			SD	0.0317231	0.0150125	0.194973
YFP:NLS, prophase
		raw data			normalized data
	nucleoplasm	nucleolus	cytosol	nucleoplasm	nucleolus	cytosol
	1879.1	3118.12	177.93	0.62838	1.04271	0.0595006
gonidium 1	2052.9	3080.5	147.71	0.686499	1.03013	0.0493949
	1868.15	2772.55	180.6	0.624718	0.927153	0.0603935
	2786.2	3907.52	258.64	0.705925	0.990028	0.0655302
gonidium 2	2585.84	3938.33	231.2	0.655161	0.997834	0.0585779
	2756.7	3994.79	275.66	0.69845	1.01214	0.0698425
	2506.8	3952.3	195.19	0.628453	0.990839	0.048934
gonidium 3	2851.37	3988.77	225.83	0.714836	0.999982	0.0566154
	2914.16	4025.46	200.02	0.730578	1.00918	0.0501449
	2031.97	2989.11	320.72	0.690829	1.01624	0.109038
gonidium 4	1861.9	2929.03	222.14	0.633009	0.995811	0.0755231
	1832.63	2905.91	241.54	0.623057	0.987951	0.0821188
	2419.12	3613.22	189.41	0.68716	1.02635	0.0538026
gonidium 5	2315.24	3507.78	182.19	0.657652	0.996397	0.0517517
	2358.66	3440.39	147.73	0.669986	0.977255	0.0419632
			mean	0.668979	1	0.0622088
			SD	0.0360737	0.0268723	0.0168331
pts-free YFP, prophase
		raw data			normalized data
	nucleoplasm	nucleolus	cytosol	nucleoplasm	nucleolus	cytosol
	1766.54	844.73	916.72	1.03534	0.495084	0.537276
gonidium 1	1779.07	776.61	811.99	1.04269	0.45516	0.475895
	1573.1	876.66	728.59	0.921971	0.513797	0.427016
	2252.7	1374.57	851.16	1.06893	0.65225	0.403886
gonidium 2	2014.02	1273.33	749.67	0.955677	0.604211	0.355728
	2055.56	1287.18	805.33	0.975389	0.610783	0.382139
	2107.61	1248.23	927.4	1.05937	0.627412	0.46615
gonidium 3	2044.99	1231.75	1254.59	1.0279	0.619129	0.630609
	1815.87	1296.23	876.94	0.912731	0.651539	0.440786
			mean	1	0.58104	0.457721
			SD	0.0595829	0.0731604	0.0843087
pts-free YFP, prometaphase
		raw data			normalized data
	nucleoplasm	nucleolus	cytosol	nucleoplasm	nucleolus	cytosol
	1023.94	nA	451.99	1.01979	nA	0.450159
gonidium 1	984.87	nA	465.61	0.980881	nA	0.463724
	1003.39	nA	594.63	0.999326	nA	0.592222
	1704.81	nA	819.95	1.04135	nA	0.500849
gonidium 2	1540.4	nA	633.25	0.940921	nA	0.386807
	1666.15	nA	753.93	1.01773	nA	0.460522
	1711.66	nA	988.22	0.994022	nA	0.573895
gonidium 3	1794.56	nA	808.84	1.04217	nA	0.469722
	1659.64	nA	631.79	0.963812	nA	0.366903
			mean	1	nA	0.473867
			SD	0.0342697	nA	0.0746846
YFP:NLS, prometaphase
		raw data			normalized data
	nucleoplasm	nucleolus	cytosol	nucleoplasm	nucleolus	cytosol
	385.09	nA	129.26	1.00997	nA	0.339007
gonidium 1	381.6	nA	126.69	1.00081	nA	0.332267
	377.18	nA	163.91	0.989221	nA	0.429883
	588.2	nA	284.05	1.00225	nA	0.484
gonidium 2	557.53	nA	263.48	0.94999	nA	0.44895
	614.91	nA	327.19	1.04776	nA	0.557507
	339.2	nA	163.88	0.934701	nA	0.451589
gonidium 3	380.66	nA	177.3	1.04895	nA	0.488569
	368.83	nA	176.9	1.01635	nA	0.487467
	339.08	nA	166.5	1.01951	nA	0.500616
gonidium 4	314.01	nA	124.05	0.944135	nA	0.372982
	344.68	nA	195.75	1.03635	nA	0.588562
	368.48	nA	183.93	0.951464	nA	0.474932
gonidium 5	388	nA	204.08	1.00187	nA	0.526962
	405.35	nA	160.73	1.04667	nA	0.415026
			mean	1	nA	0.459888
			SD	0.038997	nA	0.0737703
RanGAP1:YFP, prometaphase
		raw data			normalized data
	nucleoplasm	nucleolus	cytosol	nucleoplasm	nucleolus	cytosol
	2119.69	nA	874.81	0.997229	nA	0.411563
gonidium 1	2200.56	nA	1016.88	1.03528	nA	0.478401
	2056.49	nA	1266.22	0.967496	nA	0.595706
	1293.05	nA	726.85	1.06182	nA	0.596868
gonidium 2	1179.77	nA	472.49	0.968793	nA	0.387995
	1180.5	nA	423.44	0.969392	nA	0.347717
	1861.22	nA	960.94	1.07671	nA	0.555899
gonidium 3	1804.25	nA	933.88	1.04375	nA	0.540245
	1520.4	nA	649.65	0.879544	nA	0.375819
	2070.72	nA	972.74	1.02086	nA	0.47956
gonidium 4	2014.17	nA	740	0.992985	nA	0.36482
	2000.31	nA	757.83	0.986152	nA	0.37361
	2297.24	nA	1254.71	0.9571	nA	0.52275
gonidium 5	2542.57	nA	1307.69	1.05931	nA	0.544823
	2360.82	nA	917.78	0.983589	nA	0.382375
	2536.2	nA	1315.37	1.01428	nA	0.526044
gonidium 6	2447.83	nA	985.28	0.978939	nA	0.394034
	2517.45	nA	934.95	1.00678	nA	0.373906
			mean	1	nA	0.45721
			SD	0.0468699	nA	0.0901465
YFP:DRP1, prometaphase
		raw data			normalized data
	nucleoplasm	nucleolus	cytosol	nucleoplasm	nucleolus	cytosol
	1540.85	nA	1505.19	0.972822	nA	0.950308
gonidium 1	1653.75	nA	1214.14	1.0441	nA	0.766553
	1557.09	nA	1253.52	0.983075	nA	0.791415
	1612.49	nA	1104.69	0.942991	nA	0.646028
gonidium 2	1682.63	nA	1053.27	0.984009	nA	0.615957
	1834.8	nA	1293.11	1.073	nA	0.756216
	919.82	nA	978.14	1.04563	nA	1.11192
gonidium 3	876.23	nA	804.4	0.996074	nA	0.91442
	843	nA	720.69	0.958299	nA	0.819261
	1411.93	nA	813.38	0.98649	nA	0.568294
gonidium 4	1504.56	nA	840.45	1.05121	nA	0.587207
	1377.31	nA	883.25	0.962301	nA	0.617111
	494.06	nA	338.18	1.0146	nA	0.694486
gonidium 5	484.32	nA	452.78	0.994599	nA	0.929829
	482.47	nA	333.03	0.9908	nA	0.68391
	201.273	nA	199.355	0.972294	nA	0.963029
gonidium 6	220.314	nA	199.099	1.06428	nA	0.961792
	199.438	nA	214.099	0.96343	nA	1.03425
	199.99	nA	129.47	0.974642	nA	0.630966
gonidium 7	213.76	nA	108.75	1.04175	nA	0.529988
	201.83	nA	107.16	0.983609	nA	0.522239
	41.74	nA	60.91	0.849237	nA	1.23927
gonidium 8	49.29	nA	41.62	1.00285	nA	0.846796
	56.42	nA	42.36	1.14791	nA	0.861851
			mean	1	nA	0.806479
			SD	0.0603405	nA	0.212702
Raw data and calculations for Figure S6C
raw data
					gonidium 1
		nucleoplasm			nucleolus			cytosol
time [s]	ROI 1	ROI 2	ROI 3	ROI 1	ROI 2	ROI 3	ROI 1	ROI 2	ROI 3
0	2439.76	2473.38	2189.22	3582.59	3466.34	3128.99	270.76	230.31	178.39
60	2455.21	2483.88	2282.76	3642.9	3502	3180.67	290.17	220.79	202.56
120	2475.22	2498.85	2267.99	3637.94	3559.23	3315.45	258.05	222.99	180.83
180	2506.59	2541.02	2285.92	3707.65	3534.1	3304.96	300.5	214.2	172.44
240	2550.84	2509.71	2273.31	3671.69	3549.7	3281.39	245.69	222.03	192.65
300	2478.44	2515.99	2285.42	3615.83	3523.68	3311.43	269.31	204.08	217.67
360	2436.85	2501.76	2173.05	3612.09	3495.61	3259.4	262.55	204.71	203.59
420	2435.46	2482.84	2210.44	3634.64	3481.27	3240.96	246.13	214.1	170.74
480	2433.68	2435.53	2207.38	3448.59	3460.15	3179.87	245.11	196.88	164.14
540	2345.28	2302.96	2084.28	3470.02	3359.25	3110.93	241.16	186.59	156.11
600	2195.91	2231.18	2082.47	3322.09	3184.84	2964.43	274.82	171.08	158.55
660	2197.34	2204.91	2076.64	3294.58	3180.2	2875.71	251.39	184.31	160.37
720	2203.62	2212.33	2052.47	3328.42	3161.23	2883.01	253.26	156.98	157.94
780	2173.83	2187.08	2017.7	3206.19	3184.3	2869.82	255.97	153.44	162.5
840	2145.28	2125.76	2001.07	3208.17	3138.58	2874.31	208.29	183.21	154.7
900	2112.61	2101.98	1926.44	3098.3	2957.17	2847.67	212.83	174.67	155.65
960	2036.16	1982.69	1912.21	2905.52	2860.68	2753.92	223.05	167.45	146.43
1020	1927.93	1927.89	1863.1	2738.08	2739.14	2638.95	216.09	155.04	157.85
1080	1776.86	1741.68	1721.12	2537.13	2476	2379.67	260.63	147.3	168.03
1140	1487.23	1505.01	1436.29	2135.83	2074.87	2025.7	270.52	152.43	192.12
1200	872.91	839.23	853.3	1252.86	1187.32	1166.04	341.81	224.64	249.35
1260	561.81	545.13	507.52	727.49	696.24	719.11	322.17	228.96	230.41
1320	544.41	533.26	494.91	662.11	666.55	658.68	317.37	218.3	210.69
1380	545.08	537.96	512.42	621.63	607.52	632.25	260.38	198.47	212.87
1440	534.41	556.17	512.44	608.98	575.58	579.72	244.71	194.99	190.75
1500	540.19	541.26	526.78	565.44	564.37	555.69	231.08	181.74	212.4
1560	530.69	556.31	519.79	558.74	544.28	558.22	243.64	225.7	195.64
1620	525.71	517.34	487.68	546.2	548.45	543	275.35	207.83	209.99
1680	529.87	525.28	496.18	550.05	544.58	547.3	252.01	203.56	188.31
1740	521.69	530.18	502.67	545.62	530.59	538.98	228.75	193.03	200.15
1800	505.73	506.85	495.17	537.88	525.18	523.03	254.5	192.19	190.53
1860	530.82	500.9	516.25	496.9	521.82	524.8	174.26	162.47	200.3
1920	505.24	472.46	463.55	476.42	524.84	504.8	225.83	188.8	230.24
1980	516.28	550.46	433.88	494.5	546.72	502.15	254.98	202.66	203.95
2040	522.13	534.67	460.79	531.39	506.46	523.02	250.93	215	213.1
2100	580.36	573.94	490.38	559.63	577.37	564.4	246.24	234.03	215.59
2160	624.92	595.18	477.8	613.39	652.56	613.5	211.89	237.59	198.56
2220	693.08	598.52	554.07	691.78	695.9	697.36	212	268.85	209.93
2280	663.26	594.89	603.83	726.46	744.34	747.37	240.68	247.35	196.67
2340	691.36	612.23	602.97	768.01	804.1	788.99	247.14	259.62	192.17
2400	675.14	570.66	595.63	789.06	789.47	803.93	235.44	256.71	209.53
2460	671.79	596.99	604.45	795.38	805.61	807.01	219.29	242.29	190.01
2520	708.55	586.18	626.7	861.36	826.91	876.81	221.37	249.07	203.26
2580	742.04	619.28	606.33	921.78	887.74	945.3	214.71	240.23	185.79
2640	758.92	665.64	616.92	930.47	940.84	951.84	205.99	218.17	180.14
2700	735.73	627.68	695.47	961.63	947.22	961.43	206.59	212.74	169.01
2760	782.85	718.62	743.89	1007.04	1023.78	1009.94	194.26	213.3	164.41
2820	803.43	756.07	797.32	1068.49	1072.7	1055.21	186.62	211.69	177.73
2880	895.51	851.33	821.28	1069.78	1114.39	1124.53	168.76	200.34	155.2
2940	938.85	884.34	835.29	1131.88	1171.97	1173.59	161.44	205.29	177.69
3000	959.82	938.15	855.99	1201.06	1236.62	1202.99	168.39	192.36	167.07
3060	988.85	953.77	896.69	1236.32	1251.6	1274.45	166.44	179.44	160.09
3120	1039.29	1007.69	921.12	1321	1311.89	1321.57	163.62	173.23	147.01
3180	1079.85	1018.84	951.04	1358.54	1339.74	1356.02	153.58	160.9	153.3
3240	1087.3	1036.58	934.9	1408.01	1414.37	1395.35	156.86	161.18	146.8
3300	1096.34	1029.64	961.04	1415.64	1405.23	1387.63	144.98	144.59	140.2
3360	1088.92	1010.59	961.26	1406.23	1438.01	1382.92	140.56	135.89	137.52
3420	1107.62	1015.97	939.88	1414.79	1412.5	1369.65	135.5	122.08	130.71
3480	1102.59	1020.9	935.37	1384.58	1439.6	1397.95	145.93	131.05	116.52
3540	1088.68	1029.64	960.84	1463.38	1432.72	1424.8	144.71	118.27	110.86
3600	1145.06	1133.64	1001.36	1416.58	1390.32	1393.36	152.95	130.13	107.87
3660	1106.71	1107.06	944.02	1393.83	1378.75	1364.58	136.69	137.76	103.43
3720	1132.06	1089.73	1061.99	1399.36	1353	1336.35	155.17	128.12	105.28
3780	1130.55	1039.46	1038.9	1376.99	1379.55	1318.42	134.66	121.62	97.57
3840	1131.52	1018.05	975.15	1320.13	1297.98	1270.44	140.35	114.26	101.29
3900	1062.91	950.68	932.5	1319.43	1326.25	1197	131.92	92.4	91.47
3960	1025.17	918	926.06	1301.02	1298.95	1140.32	114.14	94.23	96.37
4020	988.24	894.39	828.13	1248.44	1278.03	1100.4	108.54	89.43	92.76
4080	935.35	858.08	779.1	1218.56	1268.31	1052.65	87.82	93.03	84.25
4140	948.26	838.98	776.9	1217.19	1221.74	1062.59	85.29	92.6	83.27
					gonidium 2
		nucleoplasm			nucleolus			cytosol
time [s]	ROI 1	ROI 2	ROI 3	ROI 1	ROI 2	ROI 3	ROI 1	ROI 2	ROI 3
0	1637.84	1567.1	1579.32	2442.19	2372.96	2512.25	150.85	139.82	117.73
60	1626.56	1576.44	1536.9	2457.59	2400.97	2445.65	161.43	151.13	112.27
120	1628	1555.56	1587.4	2417.28	2379.14	2414.81	155.62	135.75	108.53
180	1643.17	1545.19	1550.34	2404.42	2395.83	2398.08	154.71	144.64	101.81
240	1597.14	1528.44	1499.66	2285.31	2269	2334.17	159.77	133.95	126.01
300	1557.55	1496.31	1512.32	2363.37	2231.34	2225.31	125.61	158.33	135.29
360	1560.66	1488.23	1461.64	2288.51	2149.83	2154.27	129.07	125.09	131.22
420	1449.14	1420.59	1433.68	2175.79	2107.36	2124.39	113.63	149.19	113.04
480	1439.46	1414.43	1394.98	2162.79	2093.94	2100.04	102.47	122.6	132.12
540	1332.43	1348.44	1391.83	2111.1	2032.73	2002.52	106.58	161.18	153.07
600	1233.55	1229.01	1270.45	1934.78	1882.85	1836.58	97.18	144.08	118.82
660	1123.51	1099.43	1125.03	1789.44	1721.98	1737.01	92.91	135.62	122.51
720	924.24	880.89	950.64	1417.23	1429.61	1379.33	110.02	143.47	157.37
780	508.08	507.81	540.96	771.04	763.24	685.17	114.38	158.22	159.29
840	302.97	308.65	331.77	392.06	396.84	376.75	121.68	161.97	168.22
900	314.23	291.38	313.23	350.84	353.41	338.22	102.29	158.83	141.55
960	295.03	303.59	311.66	338.69	372.33	352.05	96.89	125.54	130.68
1020	294.85	328.1	366.95	332.83	369.08	353.41	88.06	136.87	127.79
1080	303.75	308.13	336.27	352.96	328.12	330.88	125.81	128.47	138.9
1140	320.07	329.97	347.85	334.83	336.65	341.3	100.01	130.98	134.42
1200	293.82	327.58	335.92	328.85	320.48	329.74	99.59	125.02	130.07
1260	306.49	322.92	331.79	325.01	305.69	324.17	98.56	107.93	122.87
1320	304.67	311.03	305.56	311	322.3	289.93	93.78	109.81	112.56
1380	305.31	289.91	318.04	323	297.89	304.26	101.44	108.92	124
1440	323.26	290.03	287.95	301.99	262.29	287.77	122.14	114.77	129.95
1500	278.48	252.13	279.77	271.05	250.75	267.18	111.24	100.7	135.53
1560	243.24	264.94	285.2	272.35	267.27	275.69	116.34	103.06	113.22
1620	236.71	296.09	275.19	263.86	297.8	269.18	117.93	99.09	132.11
1680	264.98	299.21	265.86	306.85	328.29	287.42	117.64	108.46	131.42
1740	303.35	319.55	295.51	338.4	341	323.91	111.02	109.3	149.62
1800	293.53	323.39	286	344.51	361.04	359.6	92.94	120.56	145.53
1860	309.99	377.63	301.2	392.74	407.42	389.94	109.98	116.04	149.5
1920	361.93	397.09	325.88	417.69	420.43	443.83	101.53	123.55	122.48
1980	365.63	401.96	407.72	438.82	446.28	471.04	108.22	98.17	122.75
2040	397.15	425.53	401.19	478.58	473.2	504.68	105.03	116.75	112.6
2100	392.89	444.77	407.29	518.03	520.76	522.41	110.21	116.07	125
2160	376.99	456.57	408.44	545.43	558.96	572.74	102.61	112.98	120.17
2220	413.14	467.47	437.03	527.98	553.54	540.12	94.43	108.26	92.93
2280	440.35	477.65	439.29	544.74	588.91	578.53	84.29	97.73	119.85
2340	426.41	510.34	430.21	535.38	603.22	625.34	100.44	94.08	118.98
2400	478.45	521.99	457.43	554.71	617.98	616.66	96.4	101.65	113.88
2460	489.12	525.48	464.13	574.8	641.38	649.43	100.03	98.86	113.17
2520	491.5	559.21	448.55	635.71	642.31	663.31	91.4	98.42	100.51
2580	519.01	532.24	476.32	640.51	646.61	669.73	70.85	68.39	121.47
2640	495.06	477.56	434.34	600.63	606.02	666.12	54.07	89.93	85.79
2700	455.58	515.13	457.82	625.11	692.54	667.84	54.44	86.25	76.81
2760	521.36	540.38	473.1	573.26	673.53	659.65	59.96	75.49	68.61
2820	516.76	576.47	467.19	584.09	697.23	703.65	53.38	72.61	72.94
2880	495.69	552.27	447.3	648.16	689.5	700.16	59.42	72.96	90.64
2940	515.48	524.2	457.41	617.5	696.5	692.42	51.87	70.78	78.14
3000	498.8	466.12	473.93	547.02	679.38	667.14	41.62	60.53	86.01
3060	499.8	507.55	484.71	635.32	624.97	672	59.73	75.39	102.16
3120	481.1	488.64	489.64	608.7	645.21	673.66	57.02	56.63	85.23
3180	448.49	543.48	474.75	592.34	620.49	666.56	54.12	59.26	71.55
3240	464.21	531.75	475.34	584.33	630.61	618.74	57.1	55.4	75.41
3300	453.03	470.63	484.85	547.74	603.06	641	47.95	56.66	79.06
3360	465.21	445.98	462.33	551.89	585.18	605.94	43.77	52.5	77.38
3420	421.94	460.76	439.3	505.64	532.46	609.84	46.87	51.06	70.31
3480	403.85	449.25	413.38	490.17	548.68	550.76	54.29	46.28	60.12
3540	384.35	407.03	374.09	505.66	545.03	503.96	37.83	43.13	51.87
					gonidium 3
		nucleoplasm			nucleolus			cytosol
time [s]	ROI 1	ROI 2	ROI 3	ROI 1	ROI 2	ROI 3	ROI 1	ROI 2	ROI 3
0	1727.32	1670.16	1584.6	2372.52	2499.74	2466.67	168.25	172.74	197.44
60	1881.74	1787.01	1675.92	2435.95	2646.35	2552.49	156.65	164.04	210.53
120	1879.64	1744.86	1722.29	2504.19	2612.27	2580.59	147.69	174.92	234.24
180	1816.45	1719.86	1713.84	2503	2631.26	2540.77	157.68	181.1	210.97
240	1766.37	1720.01	1678.84	2477.82	2594.26	2482.15	145.08	195.46	206.63
300	1740.05	1660.18	1740.44	2413.44	2507.77	2475.87	147.79	197.22	227.43
360	1735.46	1609.96	1698.42	2394.42	2540.68	2470.16	143.83	202.95	226.55
420	1756.9	1629.7	1609.39	2323.55	2516.54	2411.34	158.53	241.21	219.25
480	1716.23	1707.73	1661.53	2444.48	2577.67	2444.2	138.79	216.28	276.68
540	1762.64	1763.96	1754.46	2551.83	2614.88	2538.33	158.49	223.49	257.61
600	1728.24	1745.45	1651.15	2469.27	2550.27	2493.65	157.79	245.13	230.53
660	1731.2	1761.53	1617.04	2501.06	2529.77	2449.84	151.24	197.14	266.88
720	1716.49	1745.49	1629.38	2416.93	2569.57	2459.12	155.36	183.6	265.77
780	1697.81	1701	1545.32	2440.63	2535.4	2407.54	158.05	195.47	270.25
840	1666.37	1673.36	1561.8	2408.92	2488.04	2398.29	160.16	199.08	291.05
900	1624.32	1630.73	1595.91	2372.89	2459.12	2395.65	155.99	211.32	209.8
960	1627.27	1638.99	1604.31	2403.59	2467.99	2400.51	136.67	205.58	213.22
1020	1598.1	1576.01	1564.09	2355.96	2444.51	2324.66	141.79	158.91	210.98
1080	1553.13	1550.22	1528.5	2304.13	2353.27	2157.66	157.5	147.91	157.11
1140	1483.22	1411.18	1439.63	2193.99	2197.64	2120.26	168.07	143.53	142.94
1200	1350.62	1288.83	1349.31	2046.77	2097.76	1946.3	137.67	143.7	143.46
1260	1130.49	1122.51	1151.31	1690	1792.2	1639.54	139.89	163.37	137.44
1320	651.67	658.06	659.58	990.17	998.14	934.62	158.62	204.43	150.79
1380	413.69	428.23	440.99	566.61	565.89	552.19	161.47	219.01	150.68
1440	403.72	397.16	405.49	484.25	479.78	483.91	146.3	206.2	147.79
1500	421.94	387.14	432.49	447.31	455.89	455.25	133.71	200.96	147.09
1560	398.87	434.64	444.67	443.69	464.14	456.97	136.49	204.74	146.1
1620	397.42	440.38	449.62	452.9	464.45	438.19	140	199.81	139.99
1680	407.49	446.89	437.46	443.23	450.98	413.63	143.83	203.39	167.8
1740	427.97	442.3	436.21	435.89	443.53	408.78	137.9	212.29	138.23
1800	406.9	411.3	428.17	435.88	437.87	396	141.03	192.34	138.83
1860	408.76	427.07	419.7	419.2	419.04	385.02	140.65	182.4	136.41
1920	395.15	414.67	424.89	419.92	411.8	393.23	140.38	192.3	129.15
1980	370.99	403.33	401.73	434.02	399.09	337.51	131.67	186.69	134.81
2040	344.94	422.55	417.3	383.81	419.97	351.16	124.35	185.84	169.26
2100	371.84	438.08	427.65	389.87	427.97	362.41	110.32	200.61	148.31
2160	380.9	447.83	437.82	463.46	456.31	368.58	121.39	192.06	156.06
2220	422.72	418.92	477.1	532.95	504.92	408.85	111.7	175.45	154.21
2280	435.24	451.4	477.84	553.34	557.55	434.64	113.73	163.01	146.16
2340	465.78	493.74	461.13	579.39	592.69	482.53	100.19	178.6	152.13
2400	476.28	521.13	512.46	601.01	621.7	529.82	99.93	161.59	155.63
2460	498	512.79	533.38	676.19	639.6	556.22	107.25	170.19	154.42
2520	551.22	567.71	559.93	717.21	653.47	606.5	101.49	170.09	159.78
2580	562.78	586.61	569.84	750.91	705.68	630.26	91.49	168.55	164.19
2640	568.53	592.42	573.05	780.26	732.9	698.69	92.26	177.72	158.37
2700	597.79	649.95	621.64	810.83	765.03	755.65	89.88	166.26	156.49
2760	645.41	674.38	622.77	872.33	835.72	772.22	97.69	150.38	159.12
2820	655.93	675.23	634.46	846.19	852.92	804.79	92.01	145.61	165.51
2880	651.7	688.55	666.99	901.68	843.05	832.41	91.32	132.94	157.34
2940	671.7	714.34	656.45	945.84	885.99	867.75	92.1	138.7	165.55
3000	700.71	725.79	673	987.92	924.83	851.75	82.06	126.12	168.29
3060	717.53	754.99	660.85	987.42	952.07	890.49	81.31	129.49	143.68
3120	718.04	767.35	686.82	1035.2	968.07	927.21	74.39	121.46	125.69
3180	710.2	755.34	704.62	1055.39	935.6	905.53	68.73	115.72	129.26
3240	712.19	770.82	682.96	1048.44	1020.37	938	59.05	104.96	122.06
3300	730.78	757.9	677.32	1053.69	994.61	940.85	61.33	99.98	115.38
3360	731.46	765.47	695.62	1076.97	1012.02	949.67	61.27	91.02	114.67
3420	729.25	776.87	677.56	1040.81	1010.37	941.77	62.44	86.1	105.64
3480	733.42	761.22	706.06	1030.84	997.32	923.71	53.2	70.86	90.41
3540	708.72	755.85	712.42	1040.44	990.77	910.23	43.45	64.37	77.84
3600	704.43	733.39	727.04	1013.05	994.75	906.31	45.6	56.26	79.79
3660	701.46	732.32	704.55	1032.8	996.78	912.87	40.85	62.02	77.54
3720	723.63	756.64	718.49	1028.82	993.7	932.25	39.18	58.47	80.06
3780	734.48	745.72	708.38	1013.92	967.6	900.36	43.36	55.03	77.1
3840	690.5	718.94	670.97	1006.94	937.67	883.32	42.15	53.47	78.7
3900	674.7	701.29	666.23	982.91	932.19	865.53	37.7	53.4	80.67
3960	670.14	670.91	636.33	955.22	884.17	840.02	36.14	75.84	75.98
4020	619.46	648.8	649.01	949.2	860.98	798.98	37.72	65.24	69.41
4080	628.19	641.84	601.93	908.64	861.19	792.51	32.15	60.62	58.93
4140	597.72	629.24	583.92	885.75	834.84	751.11	29.93	61.4	53.01
normalized means
		gonidium 1			gonidium 2			gonidium 3
time [s]	nucleoplasm	nucleolus	cytosol	nucleoplasm	nucleolus	cytosol	nucleoplasm	nucleolus	cytosol
0	1.20185	1.74609	0.106377	1.17891	1.80558	0.100636	1.19212	1.73929	0.144377
60	1.19306	1.70086	0.102189	1.16798	1.79987	0.104685	1.15685	1.69598	0.142991
120	1.13505	1.67584	0.0984344	1.17564	1.77696	0.0985415	1.15345	1.68864	0.138885
180	1.09746	1.5968	0.101906	1.16769	1.77378	0.098852	1.14929	1.68073	0.136508
240	1.09229	1.57642	0.100493	1.13973	1.69743	0.103428	1.11606	1.66672	0.140806
300	1.09053	1.58016	0.0957908	1.12518	1.68056	0.103305	1.10644	1.64679	0.146793
360	1.07539	1.56122	0.0964197	1.11146	1.62452	0.0949635	1.09503	1.63153	0.130273
420	1.05743	1.5546	0.0920852	1.06043	1.57892	0.0926176	1.09945	1.64156	0.125389
480	1.03533	1.501	0.091571	1.04699	1.56641	0.0880171	1.06957	1.60839	0.115504
540	0.999932	1.43643	0.0905223	1.00358	1.51455	0.103699	1.04557	1.53839	0.104407
600	0.964167	1.36832	0.089182	0.919871	1.39328	0.0887292	0.978339	1.46996	0.102605
660	0.883367	1.24637	0.0971025	0.824991	1.29329	0.0865016	0.900399	1.37491	0.0958986
720	0.746617	1.05141	0.103696	0.679064	1.04139	0.101242	0.768469	1.15615	0.099481
780	0.432514	0.607981	0.137538	0.383632	0.546906	0.106424	0.444541	0.659805	0.115991
840	0.272186	0.361267	0.131762	0.232466	0.287234	0.111348	0.289597	0.380292	0.119901
900	0.265125	0.33505	0.125831	0.226416	0.256881	0.099224	0.272319	0.326849	0.112933
960	0.268982	0.313818	0.113247	0.224307	0.261957	0.0870117	0.280265	0.306649	0.10875
1020	0.270257	0.297444	0.106289	0.243926	0.260047	0.0869156	0.288529	0.308082	0.110007
1080	0.271135	0.284163	0.105407	0.233639	0.249362	0.0968856	0.290615	0.305992	0.108307
1140	0.270893	0.280072	0.112111	0.245895	0.249564	0.0900426	0.291612	0.295224	0.116258
1200	0.258069	0.276095	0.116863	0.235898	0.241258	0.0873986	0.294917	0.290791	0.110253
1260	0.261542	0.276817	0.108553	0.236854	0.235295	0.0811593	0.281348	0.286626	0.106592
1320	0.262084	0.272309	0.104853	0.227013	0.227498	0.0779042	0.283416	0.276132	0.103716
1380	0.254195	0.267403	0.10743	0.225041	0.227971	0.0823914	0.278716	0.276513	0.104251
1440	0.260976	0.260226	0.0905392	0.222079	0.209958	0.0903999	0.265475	0.264249	0.102296
1500	0.242984	0.25391	0.10872	0.19969	0.194417	0.0856219	0.267448	0.260709	0.108228
1560	0.252993	0.2602	0.111539	0.195501	0.200905	0.0819626	0.279362	0.266423	0.103666
1620	0.255854	0.263151	0.114479	0.199101	0.204732	0.086031	0.285904	0.290825	0.105984
1680	0.277281	0.286843	0.117317	0.204537	0.227333	0.0880984	0.297685	0.326574	0.09963
1740	0.286253	0.316861	0.109255	0.22631	0.247231	0.0911589	0.30801	0.348879	0.095463
1800	0.311166	0.351522	0.11646	0.222493	0.262469	0.0884705	0.320689	0.373502	0.0972734
1860	0.313916	0.373967	0.115435	0.24366	0.293259	0.0925339	0.340829	0.395606	0.094165
1920	0.321432	0.398064	0.117834	0.267336	0.315892	0.0856441	0.348572	0.422577	0.0974855
1980	0.310451	0.401665	0.118298	0.289614	0.334174	0.0811051	0.378976	0.446317	0.0973727
2040	0.315812	0.405971	0.109853	0.30158	0.358894	0.0823963	0.388089	0.471073	0.0957632
2100	0.323939	0.432453	0.113581	0.306775	0.384704	0.0865608	0.391423	0.49929	0.0966932
2160	0.331731	0.464442	0.108022	0.306048	0.41327	0.0827364	0.421983	0.526301	0.0931447
2220	0.344178	0.475962	0.10188	0.324687	0.399597	0.0728453	0.438502	0.559882	0.0919167
2280	0.347112	0.483907	0.0991897	0.334457	0.421907	0.0743854	0.443708	0.565216	0.0910002
2340	0.378551	0.512649	0.0964298	0.33684	0.434662	0.0772512	0.453103	0.581748	0.0861401
2400	0.397342	0.538889	0.097116	0.359241	0.440923	0.0768643	0.46106	0.609387	0.0894697
2460	0.432966	0.557822	0.088393	0.364382	0.459715	0.0768964	0.473929	0.624042	0.0849821
2520	0.4482	0.58627	0.0917851	0.369441	0.478373	0.0715417	0.481574	0.638823	0.0800182
2580	0.464297	0.613789	0.0889864	0.376417	0.482198	0.0642429	0.490342	0.661509	0.0725826
2640	0.478686	0.634307	0.0853027	0.346696	0.461479	0.0566238	0.489879	0.653843	0.0708151
2700	0.500399	0.666692	0.0815751	0.352012	0.489255	0.0535953	0.488933	0.67874	0.0645758
2760	0.514161	0.683524	0.0788642	0.378208	0.469776	0.0502835	0.48894	0.674753	0.0624584
2820	0.515687	0.711077	0.0783685	0.384511	0.489127	0.0490194	0.494933	0.685929	0.060262
2880	0.520448	0.709521	0.072456	0.368455	0.50215	0.0549555	0.492931	0.675611	0.0573771
2940	0.516023	0.712667	0.0697922	0.368906	0.494413	0.0494777	0.496773	0.666338	0.0484132
3000	0.516478	0.707572	0.0654627	0.354555	0.466597	0.0463655	0.491421	0.663983	0.0419098
3060	0.515701	0.711819	0.0663411	0.367666	0.476146	0.0584694	0.488683	0.657814	0.0410046
3120	0.519123	0.728471	0.0630266	0.359614	0.474983	0.0490071	0.482694	0.664211	0.0407247
3180	0.552993	0.708132	0.0659112	0.361422	0.46311	0.0455696	0.496335	0.666992	0.0401152
3240	0.532379	0.697494	0.0637077	0.362551	0.451847	0.0463039	0.494037	0.650539	0.0396141
3300	0.55362	0.689325	0.06551	0.347078	0.441527	0.0452591	0.46962	0.63836	0.03935
3360	0.540998	0.687007	0.0596564	0.338456	0.429504	0.04279	0.460999	0.627683	0.0387744
3420	0.526804	0.65558	0.060002	0.325761	0.406078	0.0414569	0.446362	0.604834	0.042429
3480	0.496688	0.647847	0.0532398	0.31208	0.391704	0.0395965	0.432793	0.588976	0.0389098
3540	0.48373	0.630585	0.0513769	0.28719	0.38309	0.0327313	0.422565	0.578408	0.0342439
mean and SD
		mean			SD
time [s]	nucleoplasm	nucleolus	cytosol	nucleoplasm	nucleolus	cytosol
0	1.19096	1.76365	0.11713	0.0115119	0.0364701	0.0237708
60	1.17263	1.73224	0.116622	0.0185461	0.0586204	0.0228709
120	1.15471	1.71381	0.111954	0.0203223	0.0550568	0.0233234
180	1.13815	1.68377	0.112422	0.0364154	0.0885286	0.0209151
240	1.11603	1.64686	0.114909	0.0237191	0.0629012	0.0224756
300	1.10738	1.63583	0.115296	0.0173441	0.0510871	0.0275344
360	1.09396	1.60576	0.107219	0.0180628	0.0387298	0.0199791
420	1.07244	1.59169	0.103364	0.0234455	0.0448649	0.0190759
480	1.05063	1.5586	0.0983639	0.0174096	0.0541157	0.0149494
540	1.01636	1.49646	0.0995426	0.025361	0.0533365	0.0078198
600	0.954125	1.41052	0.0935055	0.0304999	0.052963	0.00788384
660	0.869586	1.30486	0.0931676	0.039548	0.0650447	0.00580419
720	0.731383	1.08298	0.101473	0.0466086	0.063562	0.00211702
780	0.420229	0.604898	0.119984	0.0322594	0.0565125	0.0159364
840	0.264749	0.342931	0.121003	0.0292824	0.049164	0.0102516
900	0.25462	0.30626	0.112662	0.0246887	0.0429602	0.0133054
960	0.257851	0.294141	0.103003	0.029593	0.028102	0.01403
1020	0.267571	0.288524	0.101071	0.0224222	0.0252292	0.0123987
1080	0.26513	0.279839	0.103533	0.0289589	0.0285611	0.00593696
1140	0.269467	0.274954	0.106137	0.0228919	0.0232562	0.0140915
1200	0.262962	0.269381	0.104838	0.029812	0.0254399	0.0154606
1260	0.259915	0.266246	0.0987681	0.0222916	0.0272496	0.0152811
1320	0.257504	0.258646	0.0954909	0.0284792	0.0270427	0.0152411
1380	0.252651	0.257296	0.0980242	0.0268708	0.0258011	0.0136314
1440	0.24951	0.244811	0.0944117	0.0238619	0.0302504	0.00682833
1500	0.236707	0.236345	0.100857	0.0343121	0.0364701	0.0131961
1560	0.242619	0.242509	0.099056	0.0428822	0.0361646	0.0153177
1620	0.246953	0.252902	0.102165	0.0440805	0.0439519	0.0146037
1680	0.259834	0.28025	0.101682	0.0489633	0.049948	0.0147168
1740	0.273524	0.304324	0.0986255	0.0423109	0.0519708	0.00945332
1800	0.284783	0.329164	0.100735	0.0541541	0.0587959	0.0143123
1860	0.299468	0.354277	0.100711	0.0501696	0.0539397	0.0127773
1920	0.312446	0.378844	0.100321	0.0413566	0.0558788	0.0162814
1980	0.326347	0.394052	0.0989252	0.0467535	0.056458	0.0186449
2040	0.335161	0.411979	0.0960042	0.0463864	0.0563305	0.01373
2100	0.340712	0.438816	0.0989449	0.0447476	0.0575576	0.01365
2160	0.353254	0.468005	0.0946344	0.0608906	0.0565996	0.0127086
2220	0.369122	0.47848	0.0888808	0.06087	0.0801721	0.0147537
2280	0.375092	0.490343	0.0881917	0.0597587	0.0718707	0.0126384
2340	0.389498	0.509686	0.086607	0.0588994	0.0735881	0.00959783
2400	0.405881	0.529733	0.0878167	0.0514434	0.0846045	0.0102265
2460	0.423759	0.547193	0.0834238	0.0553509	0.0826776	0.00590462
2520	0.433072	0.567822	0.081115	0.0575773	0.0818002	0.0101661
2580	0.443685	0.585832	0.0752706	0.059694	0.0928675	0.0125889
2640	0.438421	0.58321	0.0709138	0.0796324	0.105874	0.0143397
2700	0.447115	0.611562	0.0665821	0.082561	0.106092	0.0140974
2760	0.460437	0.609351	0.0638687	0.0723199	0.120955	0.0143424
2820	0.465044	0.628711	0.06255	0.070511	0.121536	0.0148077
2880	0.460611	0.629094	0.0615962	0.0809871	0.111237	0.00948245
2940	0.460567	0.624472	0.0558944	0.0799624	0.114993	0.0120476
3000	0.454151	0.612718	0.051246	0.0871582	0.128407	0.012512
3060	0.45735	0.61526	0.0552717	0.0788343	0.123465	0.0129674
3120	0.45381	0.622555	0.0509195	0.0835855	0.131778	0.0112733
3180	0.47025	0.612745	0.050532	0.0984133	0.13121	0.0135951
3240	0.462989	0.59996	0.0498752	0.0890698	0.1304	0.0124375
3300	0.456773	0.589738	0.0500397	0.103869	0.130859	0.0137196
3360	0.446818	0.581398	0.0470736	0.102013	0.134847	0.0110805
3420	0.432976	0.555497	0.0479626	0.101188	0.131865	0.0104377
3480	0.413854	0.542842	0.0439154	0.0937502	0.134159	0.0080825
3540	0.397828	0.530694	0.0420541	0.100578	0.130464	0.010356
Raw data and calculations for Figure S9B
raw data
	gonidium 1		gonidium 2		gonidium 3
time [s]	spindle	asters/ phycoplast	spindle	asters/ phycoplast	spindle	asters/ phycoplast
0	245.051	200.096	251.986	163.933	256.739	167.399
20	232.376	197.778	239.706	161.512	258.182	163.184
40	225.177	193.94	235.901	153.323	251.673	160.177
60	223.049	191.085	236.687	149.21	248.863	157.871
80	213.71	179.099	235.436	144.66	247.324	154.006
100	208.424	171.265	233.861	136.361	239.5	151.163
120	203.653	163.353	229.062	136.15	235.338	148.912
140	202.133	155.232	225.242	133.732	233.712	144.403
160	196.323	154.087	226.656	133.341	227.177	144.098
180	191.44	152.516	224.778	129.349	218.531	147.951
200	190.284	145.826	219.501	131.603	206.331	154.904
220	189.243	143.661	219.548	129.746	189.545	158.891
240	185.274	140.312	219.651	129.739	173.661	165.428
260	181.238	138.179	212.669	131.897	160.814	178.543
280	180.132	135.977	199.239	134.142	159.962	186.371
300	178.134	135.553	182.593	136.78	161.002	192.415
320	174.172	136.428	166.125	139.347	158.053	192.359
340	172.168	138.004	152.333	152.076	155.029	193.899
360	164.441	138.399	148.585	167.418	155.039	186.98
380	154.629	140.423	147.91	179.52	157.703	182.163
400	144.73	139.563	146.063	181.568	161.351	177.857
420	133.738	142.265	144.622	175.056	165.652	175.111
440	120.311	152.743	146.226	165.034	168.417	167.827
460	110.458	158.144	150.786	157.107
480	106.056	158.639	154.291	151.779
500	101.227	159.968	156.519	145.867
520	98.985	159.664	160.762	137.895
540	98.114	157.93	161.595	136.61
560	99.51	152.022
580	100.532	149.419
600	103.476	142.974
620	104.002	139.23
640	106.215	136.77
660	107.487	133.782
normalized data
	gonidium 1		gonidium 2		gonidium 3
time [s]	spindle	asters/ phycoplast	spindle	asters/ phycoplast	spindle	asters/ phycoplast
0	1.40156	1.10004	1.50778	0.879162	1.51369	0.986953
20	1.3667	1.08882	1.47684	0.877804	1.5222	0.962106
40	1.35845	1.04106	1.45221	0.862211	1.48382	0.944375
60	1.35102	1.02561	1.46132	0.859695	1.46725	0.930782
80	1.32268	1.0017	1.44922	0.833953	1.45818	0.90799
100	1.29387	0.986467	1.41519	0.848489	1.41205	0.891228
120	1.28598	0.970753	1.4155	0.836515	1.38751	0.877961
140	1.27171	0.967719	1.41616	0.83647	1.37793	0.851376
160	1.24343	0.973967	1.37115	0.850383	1.3394	0.849576
180	1.22912	0.985221	1.28456	0.864856	1.28842	0.872294
200	1.17396	0.98804	1.17724	0.881865	1.21649	0.913287
220	1.10391	1.00249	1.07106	0.898417	1.11752	0.936791
240	1.03324	0.996354	0.98214	0.980485	1.02388	0.975335
260	0.954766	1.01564	0.957976	1.0794	0.948131	1.05266
280	0.858909	1.09044	0.953624	1.15743	0.943108	1.09881
300	0.788568	1.129	0.941716	1.17063	0.94924	1.13444
320	0.757142	1.13254	0.932425	1.12864	0.931853	1.13411
340	0.722667	1.14203	0.942767	1.06403	0.914024	1.14319
360	0.706661	1.13985	0.972166	1.01292	0.914083	1.1024
380	0.700443	1.12747	0.994764	0.978571	0.92979	1.074
400	0.710409	1.0853	1.00913	0.940453	0.951298	1.04861
420	0.717705	1.06671	1.03648	0.889053	0.976655	1.03242
440	0.738723	1.0207	1.04186	0.880772	0.992957	0.989482
mean and SD
	mean		SD
time [s]	spindle	asters/ phycoplast	spindle	asters/ phycoplast
0	1.47434	0.988717	0.0630978	0.110448
20	1.45525	0.976244	0.0799629	0.106218
40	1.43149	0.949217	0.0652009	0.0895254
60	1.42653	0.938696	0.0654631	0.0832399
80	1.41003	0.914547	0.0757732	0.0840647
100	1.37371	0.908728	0.069156	0.0706339
120	1.363	0.895076	0.0681526	0.0687359
140	1.35527	0.885188	0.0748431	0.0718614
160	1.31799	0.891308	0.0664961	0.0715854
180	1.26737	0.907457	0.0331786	0.067448
200	1.18923	0.927731	0.0236678	0.0545412
220	1.0975	0.9459	0.0238853	0.0526313
240	1.01308	0.984058	0.0272043	0.0109551
260	0.953624	1.04923	0.00502044	0.0320156
280	0.918547	1.11556	0.0519149	0.0364976
300	0.893174	1.14469	0.09067	0.022626
320	0.873807	1.13176	0.101035	0.00281651
340	0.859819	1.11641	0.119644	0.0453737
360	0.864304	1.08506	0.139577	0.0652191
380	0.874999	1.06002	0.154621	0.0754296
400	0.890279	1.02479	0.158432	0.0753041
420	0.910282	0.996063	0.169438	0.0942458
440	0.924512	0.963652	0.162745	0.0734547
