# Supplementary material for: Molecular and cellular dynamics of early embryonic cell divisions in Volvox carteri
Source: Plant Cell. 2022 Jan 9;34(4):1326–53. doi: 10.1093/plcell/koac004 (PMC9026201; doi:10.1093/plcell/koac004)
Supplement: koac004_Supplementary_Data [file koac004_Supplementary_Data.zip › Supplemental Data Set S5.txt]

Supplemental Data. Von der Heyde and Hallmann (2022). Plant Cell.

Supplemental Data Set S5.
Multiple sequence alignment of the RanGAP1 proteins used in Supplemental Figure S12B.


>HsRanGAP1
------------------------------------------------------------
---------------------------------------------MASEDIAKLAETLAK
TQVAGGQLSFKGKSLKLN--TAEDAKDVIKEIEDF-DSLEALRLEGNTVGVEAARVIAKA
LEK----KSELKRCHWSDMFTGRLRTEIPPALISLGEGLITAGAQLVELDLSDNAFGPDG
VQGFEALLKSSACFTLQELKLNNCGMGIGGGKILAAALTECHRKSSA-------------
------QGKPLALKVFVAGRNRLENDGATALAEAFR------------------------
----VIGTLEEVHMPQNGINHPGITALAQA-FAVNPL----------LRVINLNDNTFTE
KGAVAMAETLKTLR-QVEVINFGDCLVRSKGAVAIADAI-RGGLPKLKELNLSFCEIKRD
AA-LAVAEAMADK--AELEKLDLNGNTLGEEG--CEQLQEVLEGFNMAKVLASLSDDEDE
EEEEEGEEEEEEAEEEEEEDEEEEEEEEEEEEEEPQQRGQGEKSATPSRKILDPNTGEPA
PVLSSPPPADVSTFLAFPSPEKLLRLGPKSSVLIAQQTDTSDPEKVVSAFLKVSSVFKDE
ATVRMAVQDAVDALMQKAFNSSSFNSNTFLTRLLVHMGLLKSEDKVKAIANLYGPLMALN
HMVQQDYFPKALAPLLLAFVTKPNSALESCSFARHSLLQTLYKV


>SpRna1p
------------------------------------------------------------
------------------------------------------------------------
----MARFSIEGKSLKLDAITTEDEKSVFAVLLED-DSVKEIVLSGNTIGTEAARWLSEN
IAS----KKDLEIAEFSDIFTGRVKDEIPEALRLLLQALLKC-PKLHTVRLSDNAFGPTA
QEPLIDFLSKHT--PLEHLYLHNNGLGPQAGAKIARALQELAVNKKA-------------
------KNAPP-LRSIICGRNRLENGSMKEWAKTFQ------------------------
----SHRLLHTVKMVQNGIRPEGIEHLLLEGLAYCQE----------LKVLDLQDNTFTH
LGSSALAIALKSWP-NLRELGLNDCLLSARGAAAVVDAFSKLENIGLQTLRLQYNEIELD
AV-RTLKTVIDEK-MPDLLFLELNGNRFSEEDDVVDEIREVFSTRGRG------------
---ELDELDDMEELTDEEEEDEEEEAESQSPEPE---------TSEEEKED-----KELA
DELSKAHI----------------------------------------------------
------------------------------------------------------------
--------------------------------------------


>ScRna1p
------------------------------------------------------------
----------------------------------------------------MATLHFVP
QHEEEQVYSISGKALKLT--TSDDIKPYLEELAAL-KTCTKLDLSGNTIGTEASEALAKC
IAENTQVRESLVEVNFADLYTSRLVDEVVDSLKFLLPVLLKC-PHLEIVNLSDNAFGLRT
IELLEDYIAHAV--NIKHLILSNNGMGPFAGERIGKALFHLAQNKKA-------------
------ASKPF-LETFICGRNRLENGSAVYLALGLK------------------------
---SHSEGLKVVKLYQNGIRPKGVATLIHYGLQYLKN----------LEILDLQDNTFTK
HASLILAKALPTWKDSLFELNLNDCLLKTAGSDEVFKVFTKVKFPNLHVLKFEYNEMAQE
TIEVSFLPAMEKGNLPELEKLEINGNRLDEDSDALDLLQSKFDDL---------------
---EVDDFEEVDSEDEEGEDEEDEDEDEKLEEIE---------TERLEKELLEVQVDDLA
ERLAETEIK---------------------------------------------------
------------------------------------------------------------
--------------------------------------------


>AnRna1p
------------------------------------------------------------
------------------------------------------------------------
-MAPPKIFSLEGKGLKLD--SAADIEAHIQPLLES-TDYTEVRLGGNTLGVPASERLAAV
LST----QKSLEVAELADIFTSRLLSEIPDALTFLLNALLEI-PTLHTINLSDNAFGANT
QKPLVDFLSRHI--PLRHLVLNNNGMGPEAGSNIAKALTELAQRKEEARSGG--------
------KEVPL-LESIVCGRNRLENGSMAAWAHAYK------------------------
---AHAAGIRSVKMTQNGIRQEGISHLLKEGLSHASA----------LEVLDLQDNTFTI
TGSTALAGVVSGWP-SLRELGVGDCLLSARGGIKLAQALAKAKNQKVEILRLQYNDISAE
GV-KQFLHAAKTA-LPALRRIELNGNKFQEEDVNVTELSELLESRKEAH----GKDDDPE
DMWGIDELDELESEDEEEEEEEEEEEEEEQKAEKVVKDAEIAENEKV-AQAQDNDVDKLA
EAFGKTGI----------------------------------------------------
------------------------------------------------------------
--------------------------------------------


>CrRanGAP1
--------------MTAWSLTPAQREDVVQRLVSNICA---LAHVQGLELSAEVAAVAAA
AIEKKAYTAAEVAARTTTGNRPLAETTSG---YARKLGELVIQTVKDGGKVEGVAMPGAA
IAAAGTVTHVDLT-GSRDFLTADATEQLLAALLAPGSGVSTIRFSTKSFGRDAAAVAARA
IAA---VSGVLRDADISDVIAGRPEDEALEVLRVLSGALAGA-PQLTALNLSDNALGEKG
VRACEAVLKGKA--PLESLSLQNVGLSVHACRATAELLADPSSLRRLQLFNNMSGDEGAA
HIAGLLARAPR-MEDIRFASSRVGPAGGIALAQGLMSGSCLVRLDFSDNPLTAEAAPALA
AALARQPALRVLNLNDTGLGPDGVAALCGGLLQSYAAAEATGQPRQQLEELGLALNEVDP
TAAKAVAALVAAHARSLRSVNLRENELGDRGAVTLARAL--VALAAPQSVDLVGNQIRRV
GA-VAAAKAVAGK--ASLQLLALDENEISEAG--LDELRSVMAAAGKAA-----------
---ALGPLDDNMEEDDEEEEEEEEDAGND---------------------------FGLS
DLLSRAAIN---------------------------------------------------
------------------------------------------------------------
--------------------------------------------


>VcRanGAP1
----------------MWTLTPAQREDVLQRLIASICA---MAHARGLELSSEVAAVAAA
AIEKKAYTAAEVAARTTTGDRPAAETTSA---YARKLGELAIQVVKDGGKVDGAAAGTAA
AGASEVVDFLDLV-GSRDFLTAEAAEAVLAPMLAPGSSVNRIRFSTKSFGRDAAAVAARA
LQA---VSCSLLEADISDVIAGRPEDEALDVLRVLSSALSSA-PRLTALNLSDNALGEKG
VRACEAVLAGKA--PLESLSLQNVGLSVHACRATSELLADPSRLRRLQLFNNMSGDEGAG
HIAGLLSRAPQ-LEDLRFASSRVGPAGGVALAKSLMAGARLVRLDLSDNPLTSEVVPELA
KALAAQPTLRALNLNDTSLGPDGVTEVCRTLLQSYSS--NSSGPRQQLEELGLALNEVDP
AAARAVAALVVAHASSLRLLNLRENELGDRGALFLSRAL--GALAEPQTVDLVGNQIRRA
GA-VAVARALVSK--SSLELLALDENTISDDG--LDELRGVMEGAGKSA-----------
---ALGPLDNNMEEDEEEEEEEEEGEGGADD-------------------------FGLS
EALARSGIA---------------------------------------------------
------------------------------------------------------------
--------------------------------------------


>AtRanGAP1
MDHSAKTTQNRVLSVKMWPPSKSTRLMLVERMTKNITTPSIFSRKYGL-LSVEEAEQDAK
RIEDLAFATANKHFQ----NEPDGDGTSAVHVYAKESSKLMLDVIKRGPQEE----SEVE
VSKDGDV-FFDISGGSRAFIEEEEARDLLRPLADPRNSYTKIRFSNRSFGSEAAKFAASV
LSS---IKDQLTEVDLSDFVAGRPEAEALEVMNMFSSALEGS--KLRYLNLSDNALGEKG
IRAFASLINSQH--DLEELYLMNDGISEDAARAVRELLPSTDKIRVLQFHNNMTGDEGAT
AIAEIVRECPS-LEDFRCSSTRIGSEGGVALAEALEHCSHLKKLDLRDNMFGVEGGIALA
KTLSVLTHLTEIYMSYLNLEDEGTEALSEALLKSAPS----------LEVLELAGNDITV
KSTGNLAACIASKQ-SLAKLNLSENELKDEGTILIAKAV--EGHDQLVEVDLSTNMIRRA
GA-RALAQTVVKK--NTFKLLNINGNFISEEG--IDEVNDMFKDC--LD-----------
---KLVPLDDNDPEGEDFEDEDEEEEGEDGNELE----------------------SKLG
SLKIKQGEE---------------------------------------------------
------------------------------------------------------------
--------------------------------------------
